# Supplementary material for: Water chlorination increases the relative abundance of an antibiotic resistance marker in developing sourdough starters
Source: Microbiol Spectr. 2024 Sep 16;12(11):e01121-23. doi: 10.1128/spectrum.01121-23 (PMC11537093; doi:10.1128/spectrum.01121-23)
Supplement: Table S3 — Metadata associated for each sample. [file spectrum.01121-23-s0007.csv]

Table S3. Metada associated for each sample.
SAMPLE_ID	LABEL	CONDITION	REPLICATE	DAY	DAYf	SOURCE	CHLORINE	CONCENTRATION	CONCENTRATIONf	int1
PL1	Control_1_4d	ox	1	4	four	Starter	Control	0	control	2.80E-05
PL2	Control_2_4d	ox	2	4	four	Starter	Control	0	control	3.59E-05
PL3	Control_3_4d	ox	3	4	four	Starter	Control	0	control	1.43E-05
PL4	Cl0.5_1_4d	ox	4	4	four	Starter	Chlorine	0.5	medium	3.21E-05
PL5	Cl0.5_2_4d	ox	5	4	four	Starter	Chlorine	0.5	medium	0
PL6	Cl0.5_3_4d	ox	6	4	four	Starter	Chlorine	0.5	medium	0.000122995
PL7	Cl4_1_4d	ox	7	4	four	Starter	Chlorine	4	high	3.99E-05
PL8	Cl4_2_4d	ox	8	4	four	Starter	Chlorine	4	high	0
PL9	Cl4_3_4d	ox	9	4	four	Starter	Chlorine	4	high	0
PL10	Control_1_7d	ox	1	7	seven	Starter	Control	0	control	0
PL11	Control_2_7d	ox	2	7	seven	Starter	Control	0	control	9.46E-05
PL12	Control_3_7d	ox	3	7	seven	Starter	Control	0	control	0.000412252
PL13	Cl0.5_1_7d	ox	4	7	seven	Starter	Chlorine	0.5	medium	0.000164593
PL14	Cl0.5_2_7d	ox	5	7	seven	Starter	Chlorine	0.5	medium	0.000321801
PL15	Cl0.5_3_7d	ox	6	7	seven	Starter	Chlorine	0.5	medium	4.52E-05
PL16	Cl4_1_7d	ox	7	7	seven	Starter	Chlorine	4	high	0.001079363
PL17	Cl4_2_7d	ox	8	7	seven	Starter	Chlorine	4	high	0.003285526
PL18	Cl4_3_7d	ox	9	7	seven	Starter	Chlorine	4	high	0.000122882
PL-10	Control_anox_4_1d	anox	20	1	one	Starter	Control	0	control	NA
PL-11	Control_anox_5_1d	anox	21	1	one	Starter	Control	0	control	NA
PL-12	Control_anox_6_1d	anox	22	1	one	Starter	Control	0	control	NA
PL-13	Cl0.5_anox_4_1d	anox	23	1	one	Starter	Chlorine	0.5	medium	NA
PL-14	Cl0.5_anox_5_1d	anox	24	1	one	Starter	Chlorine	0.5	medium	NA
PL-15	Cl0.5_anox_6_1d	anox	25	1	one	Starter	Chlorine	0.5	medium	NA
PL-16	Cl4_anox_4_1d	anox	26	1	one	Starter	Chlorine	4	high	NA
PL-17	Cl4_anox_5_1d	anox	27	1	one	Starter	Chlorine	4	high	NA
PL-18	Cl4_anox_6_1d	anox	28	1	one	Starter	Chlorine	4	high	NA
PL-28	Control_anox_4_7d	anox	38	7	seven	Starter	Control	0	control	NA
PL-29	Control_anox_5_7d	anox	39	7	seven	Starter	Control	0	control	NA
PL-30	Control_anox_6_7d	anox	40	7	seven	Starter	Control	0	control	NA
PL-31	Cl0.5_anox_4_7d	anox	41	7	seven	Starter	Chlorine	0.5	medium	NA
PL-32	Cl0.5_anox_5_7d	anox	42	7	seven	Starter	Chlorine	0.5	medium	NA
PL-33	Cl0.5_anox_6_7d	anox	43	7	seven	Starter	Chlorine	0.5	medium	NA
PL-34	Cl4_anox_4_7d	anox	44	7	seven	Starter	Chlorine	4	high	NA
PL-35	Cl4_anox_5_7d	anox	45	7	seven	Starter	Chlorine	4	high	NA
PL-36	Cl4_anox_6_7d	anox	46	7	seven	Starter	Chlorine	4	high	NA
